# Supplementary material for: Effects of Endophytic Fungi and Arbuscular Mycorrhizal Fungi on Microbial Community Function and Metabolic Pathways in the Rhizosphere Soil of Festuca rubra
Source: Microorganisms. 2025 Nov 30;13(12):2735. doi: 10.3390/microorganisms13122735 (PMC12735325; doi:10.3390/microorganisms13122735)
Supplement: Supplementary file 1 [file microorganisms-13-02735-s001.zip]

Archive with 1 entries (1 files):
- microorganisms-3987521 supplementary_conversion.pdf
